# Supplementary material for: FCTP-WSRC: Protein–Protein Interactions Prediction via Weighted Sparse Representation Based Classification
Source: Front Genet. 2020 Feb 4;11:18. doi: 10.3389/fgene.2020.00018 (PMC7010952; doi:10.3389/fgene.2020.00018)
Supplement: Supplementary file 1 [file DataSheet_1.zip]

Archive with 25 entries (22 files):
- supplementary files/
- supplementary files/datasets/
- supplementary files/datasets/CD9_A.mat
- supplementary files/datasets/CD9_B.mat
- supplementary files/datasets/cd9_label.mat
- supplementary files/datasets/human_data.mat
- supplementary files/datasets/human_label.mat
- supplementary files/datasets/Matine_Data.mat
- supplementary files/datasets/Matine_label.mat
- supplementary files/datasets/Ras_label.mat
- supplementary files/datasets/Ras_Raf_Mek_Erk_Elk_Srf_A.mat
- supplementary files/datasets/Ras_Raf_Mek_Erk_Elk_Srf_B.mat
- supplementary files/datasets/Wnt_A.mat
- supplementary files/datasets/Wnt_B.mat
- supplementary files/datasets/Wnt_label.mat
- supplementary files/datasets/yeast_data.mat
- supplementary files/datasets/yeast_label.mat
- supplementary files/Figures/
- supplementary files/Figures/CD9.eps
- supplementary files/Figures/circle.eps
- supplementary files/Figures/composition.eps
- supplementary files/Figures/Ras.eps
- supplementary files/Figures/ROC.eps
- supplementary files/Figures/tiaoxing.eps
- supplementary files/Figures/Wnt.eps
